# Supplementary material for: Microglial Cytokines Mediate Plasticity Induced by 10 Hz Repetitive Magnetic Stimulation
Source: J Neurosci. 2023 Apr 26;43(17):3042–60. doi: 10.1523/JNEUROSCI.2226-22.2023 (PMC10146500; doi:10.1523/JNEUROSCI.2226-22.2023)
Supplement: Table 10-1 — : Statistical assessment of mRNA (qRT-PCR) and protein detection (MSD assay) results. Download Table 10-1, XLSX file. [file ns-JN-RM-2226-22-s02.xlsx]

## Sheet: Figure 10A
TNF mRNA
left panel						right panel
Mann-Whitney test			Mann-Whitney test			Kruskal-Wallis test with Dunn's post hoc correction
Table Analyzed	qPCR Tnf		Table Analyzed	qPCR Tnf		Number of families	1
						Number of comparisons per family	2
Column B	non treated rMS		Column D	PLX rMS		Alpha	0.05
vs.	vs,		vs.	vs,
Column A	non treated sham		Column C	PLX sham		Dunn's multiple comparisons test	Mean rank diff,	Significant?	Summary	Adjusted P Value
Mann Whitney test			Mann Whitney test			sham vs. sham + TTX	-6.571	No	ns	0.1	A-B
P value	0.009		P value	0.95		sham + TTX vs. rMS + TTX	-0.5714	No	ns	>0,99	B-C
Exact or approximate P value?	Exact		Exact or approximate P value?	Exact
P value summary	**		P value summary	ns
Significantly different (P < 0.05)?	Yes		Significantly different (P < 0.05)?	No		Test details	Mean rank 1	Mean rank 2	Mean rank diff,	n1	n2
One- or two-tailed P value?	Two-tailed		One- or two-tailed P value?	Two-tailed
Sum of ranks in column A,B	23 , 55		Sum of ranks in column C,D	41 , 50		sham vs. sham + TTX	6.429	13	-6.571	7	7
Mann-Whitney U	2		Mann-Whitney U	20		sham + TTX vs. rMS + TTX	13	13.57	-0.5714	7	7
Difference between medians			Difference between medians
Median of column A	0,7794, n=6		Median of column C	0,8805, n=6
Median of column B	2,189, n=6		Median of column D	0,9347, n=7
Difference: Actual	1.409		Difference: Actual	0.05421
Difference: Hodges-Lehmann	1.266		Difference: Hodges-Lehmann	0.03727

## Sheet: Figure 10B
TNF protein
left panel						right panel
Mann-Whitney test			Mann-Whitney test			Kruskal-Wallis test with Dunn's post hoc correction
Table Analyzed	protein TNF [pg/ml]		Table Analyzed	protein TNF [pg/ml]		Number of families	1
						Number of comparisons per family	2
Column B	non treated rMS		Column D	PLX rMS		Alpha	0.05
vs.	vs,		vs.	vs,
Column A	non treated sham		Column C	PLX sham		Dunn's multiple comparisons test	Mean rank diff,	Significant?	Summary	Adjusted P Value
Mann Whitney test			Mann Whitney test			sham vs. sham + TTX	-5.143	No	ns	0.24	A-B
P value	0.009		P value	0.8		sham + TTX vs. rMS + TTX	2.143	No	ns	>0,99	B-C
Exact or approximate P value?	Exact		Exact or approximate P value?	Exact
P value summary	**		P value summary	ns
Significantly different (P < 0.05)?	Yes		Significantly different (P < 0.05)?	No		Test details	Mean rank 1	Mean rank 2	Mean rank diff,	n1	n2
One- or two-tailed P value?	Two-tailed		One- or two-tailed P value?	Two-tailed
Sum of ranks in column A,B	23 , 55		Sum of ranks in column C,D	71 , 65		sham vs. sham + TTX	8.286	13.43	-5.143	7	7
Mann-Whitney U	2		Mann-Whitney U	29		sham + TTX vs. rMS + TTX	13.43	11.29	2.143	7	7
Difference between medians			Difference between medians
Median of column A	0,2779, n=6		Median of column C	0,1379, n=8
Median of column B	1,29, n=6		Median of column D	0,1239, n=8
Difference: Actual	1.012		Difference: Actual	-0.01392
Difference: Hodges-Lehmann	0.9062		Difference: Hodges-Lehmann	-0.01236

## Sheet: Figure 10C
IL6 mRNA
left panel						right panel
Mann-Whitney test			Mann-Whitney test			Kruskal-Wallis test with Dunn's post hoc correction
Table Analyzed	qPCR Il6		Table Analyzed	qPCR Il6		Number of families	1
						Number of comparisons per family	2
Column B	non treated rMS		Column D	PLX rMS		Alpha	0.05
vs.	vs,		vs.	vs,
Column A	non treated sham		Column C	PLX sham		Dunn's multiple comparisons test	Mean rank diff,	Significant?	Summary	Adjusted P Value
Mann Whitney test			Mann Whitney test			sham vs. sham + TTX	-5.857	No	ns	0.15	A-B
P value	0.009		P value	0.37		sham + TTX vs. rMS + TTX	-4.571	No	ns	0.34	B-C
Exact or approximate P value?	Exact		Exact or approximate P value?	Exact
P value summary	**		P value summary	ns
Significantly different (P < 0.05)?	Yes		Significantly different (P < 0.05)?	No		Test details	Mean rank 1	Mean rank 2	Mean rank diff,	n1	n2
One- or two-tailed P value?	Two-tailed		One- or two-tailed P value?	Two-tailed
Sum of ranks in column A,B	23 , 55		Sum of ranks in column C,D	35 , 56		sham vs. sham + TTX	5.571	11.43	-5.857	7	7
Mann-Whitney U	2		Mann-Whitney U	14		sham + TTX vs. rMS + TTX	11.43	16	-4.571	7	7
Difference between medians			Difference between medians
Median of column A	0,3123, n=6		Median of column C	0,5363, n=6
Median of column B	6,821, n=6		Median of column D	0,7616, n=7
Difference: Actual	6.509		Difference: Actual	0.2254
Difference: Hodges-Lehmann	6.249		Difference: Hodges-Lehmann	0.1583

## Sheet: Figure 10D
IL6 protein
left panel						right panel
Mann-Whitney test			Mann-Whitney test			Kruskal-Wallis test with Dunn's post hoc correction
Table Analyzed	protein IL6 [pg/ml]		Table Analyzed	protein IL6 [pg/ml]		Number of families	1
						Number of comparisons per family	2
Column B	non treated rMS		Column D	PLX rMS		Alpha	0.05
vs.	vs,		vs.	vs,
Column A	non treated sham		Column C	PLX sham		Dunn's multiple comparisons test	Mean rank diff,	Significant?	Summary	Adjusted P Value
Mann Whitney test			Mann Whitney test			sham vs. sham + TTX	-7.429	No	ns	0.05	A-B
P value	0.009		P value	0.72		sham + TTX vs. rMS + TTX	6.714	No	ns	0.09	B-C
Exact or approximate P value?	Exact		Exact or approximate P value?	Exact
P value summary	**		P value summary	ns
Significantly different (P < 0.05)?	Yes		Significantly different (P < 0.05)?	No		Test details	Mean rank 1	Mean rank 2	Mean rank diff,	n1	n2
One- or two-tailed P value?	Two-tailed		One- or two-tailed P value?	Two-tailed
Sum of ranks in column A,B	23 , 55		Sum of ranks in column C,D	64 , 72		sham vs. sham + TTX	8.286	15.71	-7.429	7	7
Mann-Whitney U	2		Mann-Whitney U	28		sham + TTX vs. rMS + TTX	15.71	9	6.714	7	7
Difference between medians			Difference between medians
Median of column A	1,776, n=6		Median of column C	2,81, n=8
Median of column B	6,821, n=6		Median of column D	2,997, n=8
Difference: Actual	5.044		Difference: Actual	0.1872
Difference: Hodges-Lehmann	4.853		Difference: Hodges-Lehmann	0.07321

## Sheet: Figure 10E
CXCL1 mRNA
left panel						right panel
Mann-Whitney test			Mann-Whitney test			Kruskal-Wallis test with Dunn's post hoc correction
Table Analyzed	qPCR CXCL1		Table Analyzed	qPCR CXCL1		Number of families	1
						Number of comparisons per family	2
Column B	non treated rMS		Column D	PLX rMS		Alpha	0.05
vs.	vs,		vs.	vs,
Column A	non treated sham		Column C	PLX sham		Dunn's multiple comparisons test	Mean rank diff,	Significant?	Summary	Adjusted P Value
Mann Whitney test			Mann Whitney test			sham vs. sham + TTX	-6.286	No	ns	0.12	A-B
P value	0.02		P value	0.84		sham + TTX vs. rMS + TTX	-3.286	No	ns	0.64	B-C
Exact or approximate P value?	Exact		Exact or approximate P value?	Exact
P value summary	*		P value summary	ns
Significantly different (P < 0.05)?	Yes		Significantly different (P < 0.05)?	No		Test details	Mean rank 1	Mean rank 2	Mean rank diff,	n1	n2
One- or two-tailed P value?	Two-tailed		One- or two-tailed P value?	Two-tailed
Sum of ranks in column A,B	24 , 54		Sum of ranks in column C,D	40 , 51		sham vs. sham + TTX	5.714	12	-6.286	7	7
Mann-Whitney U	3		Mann-Whitney U	19		sham + TTX vs. rMS + TTX	12	15.29	-3.286	7	7
Difference between medians			Difference between medians
Median of column A	0,6219, n=6		Median of column C	1,045, n=6
Median of column B	3,244, n=6		Median of column D	1,084, n=7
Difference: Actual	2.622		Difference: Actual	0.03974
Difference: Hodges-Lehmann	2.441		Difference: Hodges-Lehmann	0.1156

## Sheet: Figure 10F
CXCL1 protein
left panel						right panel
Mann-Whitney test			Mann-Whitney test			Kruskal-Wallis test with Dunn's post hoc correction
Table Analyzed	protein CXCL1 [pg/ml]		Table Analyzed	protein CXCL1 [pg/ml]		Number of families	1
						Number of comparisons per family	2
Column B	non treated rMS		Column D	PLX rMS		Alpha	0.05
vs.	vs,		vs.	vs,
Column A	non treated sham		Column C	PLX sham		Dunn's multiple comparisons test	Mean rank diff,	Significant?	Summary	Adjusted P Value
Mann Whitney test			Mann Whitney test			sham vs. sham + TTX	-4.714	No	ns	0.31	A-B
P value	0.002		P value	0.28		sham + TTX vs. rMS + TTX	4.286	No	ns	0.39	B-C
Exact or approximate P value?	Exact		Exact or approximate P value?	Exact
P value summary	**		P value summary	ns
Significantly different (P < 0.05)?	Yes		Significantly different (P < 0.05)?	No		Test details	Mean rank 1	Mean rank 2	Mean rank diff,	n1	n2
One- or two-tailed P value?	Two-tailed		One- or two-tailed P value?	Two-tailed
Sum of ranks in column A,B	21 , 57		Sum of ranks in column C,D	57 , 79		sham vs. sham + TTX	9.286	14	-4.714	7	7
Mann-Whitney U	0		Mann-Whitney U	21		sham + TTX vs. rMS + TTX	14	9.714	4.286	7	7
Difference between medians			Difference between medians
Median of column A	15,36, n=6		Median of column C	8,582, n=8
Median of column B	38,77, n=6		Median of column D	9,867, n=8
Difference: Actual	23.41		Difference: Actual	1.284
Difference: Hodges-Lehmann	21.84		Difference: Hodges-Lehmann	1.284
