# Supplementary material for: Microglial Cytokines Mediate Plasticity Induced by 10 Hz Repetitive Magnetic Stimulation
Source: J Neurosci. 2023 Apr 26;43(17):3042–60. doi: 10.1523/JNEUROSCI.2226-22.2023 (PMC10146500; doi:10.1523/JNEUROSCI.2226-22.2023)
Supplement: Table 10-2 — : Linear regression analysis of mRNA and protein levels from cytokine detection assays. Download Table 10-2, XLSX file. [file ns-JN-RM-2226-22-s03.xlsx]

## Sheet: Figure 10D
TNF control						TNF PLX3397
Linear regression			Spearman correlation			Linear regression			Spearman correlation
Best-fit values ± SE			Spearman r			Best-fit values ± SE			Spearman r
Slope	0,74 ± 0,067		r	0.8881		Slope	0,0692 ± 0,0155		r	0.3956
Y-intercept	-0,353 ± 0,107		95% confidence interval	0,6293 to 0,9696		Y-intercept	0,0591 ± 0,0183		95% confidence interval	-0,2162 to 0,7843
X-intercept	0.477					X-intercept	-0.853
1/slope	1.35		P value			1/slope	14.4		P value
			P (two-tailed)	<0,001					P (two-tailed)	0.18
95% Confidence Intervals			P value summary	***		95% Confidence Intervals			P value summary	ns
Slope	0,59 to 0,889		Exact or approximate P value?	Exact		Slope	0,0351 to 0,103		Exact or approximate P value?	Exact
Y-intercept	-0,592 to -0,114		Significant? (alpha = 0.05)	Yes		Y-intercept	0,0188 to 0,0993		Significant? (alpha = 0.05)	No
X-intercept	0,189 to 0,682					X-intercept	-2,74 to -0,188
			Number of XY Pairs	12					Number of XY Pairs	13
Goodness of Fit						Goodness of Fit
R square	0.924					R square	0.644
Sy.x	0.153					Sy.x	0.0306
Is slope significantly non-zero?						Is slope significantly non-zero?
F	122					F	19.9
DFn, DFd	1, 10					DFn, DFd	1, 11
P value	<0,001					P value	<0,001
Deviation from zero?	Significant					Deviation from zero?	Significant
Equation	Y = 0,74*X - 0,353					Equation	Y = 0,0692*X + 0,0591
Data						Data
Number of X values	12					Number of X values	13
Maximum number of Y replicates	1					Maximum number of Y replicates	1
Total number of values	12					Total number of values	13
Number of missing values	0					Number of missing values	0

## Sheet: Figure 10E
IL6 control						IL6 PLX3397
Linear regression			Spearman correlation			Linear regression			Spearman correlation
Best-fit values ± SE			Spearman r			Best-fit values ± SE			Spearman r
Slope	1,46 ± 0,237		r	0.986		Slope	0,0973 ± 0,102		r	0.3187
Y-intercept	0,686 ± 1,09		95% confidence interval	0,9473 to 0,9963		Y-intercept	2,92 ± 0,181		95% confidence interval	-0,2986 to 0,748
X-intercept	-0.469					X-intercept	-30
1/slope	0.683		P value			1/slope	10.3		P value
			P (two-tailed)	<0,001					P (two-tailed)	0.29
95% Confidence Intervals			P value summary	***		95% Confidence Intervals			P value summary	ns
Slope	0,936 to 1,99		Exact or approximate P value?	Exact		Slope	-0,128 to 0,323		Exact or approximate P value?	Exact
Y-intercept	-1,73 to 3,1		Significant? (alpha = 0.05)	Yes		Y-intercept	2,52 to 3,32		Significant? (alpha = 0.05)	No
X-intercept	-3 to 0,961					X-intercept	-infinity to -8,06
			Number of XY Pairs	12					Number of XY Pairs	13
Goodness of Fit						Goodness of Fit
R square	0.793					R square	0.076
Sy.x	2.68					Sy.x	0.426
Is slope significantly non-zero?						Is slope significantly non-zero?
F	38.2					F	0.904
DFn, DFd	1, 10					DFn, DFd	1, 11
P value	<0,001					P value	0.36
Deviation from zero?	Significant					Deviation from zero?	Not Significant
Equation	Y = 1,46*X + 0,686					Equation	Y = 0,0973*X + 2,92
Data						Data
Number of X values	12					Number of X values	13
Maximum number of Y replicates	1					Maximum number of Y replicates	1
Total number of values	12					Total number of values	13
Number of missing values	0					Number of missing values	0

## Sheet: Figure 10F
CXCL1 control						CXCL1 PLX3397
Linear regression			Spearman correlation			Linear regression			Spearman correlation
Best-fit values ± SE			Spearman r			Best-fit values ± SE			Spearman r
Slope	13,3 ± 3,15		r	0.9091		Slope	-0,286 ± 0,791		r	0.2802
Y-intercept	6,07 ± 7,26		95% confidence interval	0,6909 to 0,9755		Y-intercept	10,1 ± 1,07		95% confidence interval	-0,3366 to 0,7287
X-intercept	-0.457					X-intercept	35.4
1/slope	0.0753		P value			1/slope	-3.5		P value
			P (two-tailed)	<0,001					P (two-tailed)	0.35
95% Confidence Intervals			P value summary	***		95% Confidence Intervals			P value summary	ns
Slope	6,26 to 20,3		Exact or approximate P value?	Exact		Slope	-2,03 to 1,45		Exact or approximate P value?	Exact
Y-intercept	-10,1 to 22,2		Significant? (alpha = 0.05)	Yes		Y-intercept	7,76 to 12,5		Significant? (alpha = 0.05)	No
X-intercept	-3,26 to 0,541					X-intercept	5,89 to +infinity
			Number of XY Pairs	12					Number of XY Pairs	13
Goodness of Fit						Goodness of Fit
R square	0.64					R square	0.0117
Sy.x	14.6					Sy.x	2.24
Is slope significantly non-zero?						Is slope significantly non-zero?
F	17.8					F	0.131
DFn, DFd	1, 10					DFn, DFd	1, 11
P value	0.002					P value	0.72
Deviation from zero?	Significant					Deviation from zero?	Not Significant
Equation	Y = 13,3*X + 6,07					Equation	Y = -0,286*X + 10,1
Data						Data
Number of X values	12					Number of X values	13
Maximum number of Y replicates	1					Maximum number of Y replicates	1
Total number of values	12					Total number of values	13
Number of missing values	0					Number of missing values	0
