# Supplementary material for: Microglial Cytokines Mediate Plasticity Induced by 10 Hz Repetitive Magnetic Stimulation
Source: J Neurosci. 2023 Apr 26;43(17):3042–60. doi: 10.1523/JNEUROSCI.2226-22.2023 (PMC10146500; doi:10.1523/JNEUROSCI.2226-22.2023)
Supplement: Table 11-1 — : Statistical assessment of cytokine detection assays from repetitive magnetic stimulation in the presence of TTX. Download Table 11-1, XLSX file. [file ns-JN-RM-2226-22-s04.xlsx]

## Sheet: Figure 11A
Tnfa mRNA							TNF protein
Kruskal-Wallis test with Dunn's post hoc correction							Kruskal-Wallis test with Dunn's post hoc correction
Number of families	1						Number of families	1
Number of comparisons per family	2						Number of comparisons per family	2
Alpha	0.05						Alpha	0.05
Dunn's multiple comparisons test	Mean rank diff,	Significant?	Summary	Adjusted P Value			Dunn's multiple comparisons test	Mean rank diff,	Significant?	Summary	Adjusted P Value
sham vs. sham + TTX	-6.571	No	ns	0.1	A-B		sham vs. sham + TTX	-5.143	No	ns	0.24	A-B
sham + TTX vs. rMS + TTX	-0.5714	No	ns	>0,99	B-C		sham + TTX vs. rMS + TTX	2.143	No	ns	>0,99	B-C
Test details	Mean rank 1	Mean rank 2	Mean rank diff,	n1	n2		Test details	Mean rank 1	Mean rank 2	Mean rank diff,	n1	n2
sham vs. sham + TTX	6.429	13	-6.571	7	7		sham vs. sham + TTX	8.286	13.43	-5.143	7	7
sham + TTX vs. rMS + TTX	13	13.57	-0.5714	7	7		sham + TTX vs. rMS + TTX	13.43	11.29	2.143	7	7

## Sheet: Figure 11B
Il6 mRNA							IL6 protein
Kruskal-Wallis test with Dunn's post hoc correction							Kruskal-Wallis test with Dunn's post hoc correction
Number of families	1						Number of families	1
Number of comparisons per family	2						Number of comparisons per family	2
Alpha	0.05						Alpha	0.05
Dunn's multiple comparisons test	Mean rank diff,	Significant?	Summary	Adjusted P Value			Dunn's multiple comparisons test	Mean rank diff,	Significant?	Summary	Adjusted P Value
sham vs. sham + TTX	-5.857	No	ns	0.15	A-B		sham vs. sham + TTX	-7.429	No	ns	0.05	A-B
sham + TTX vs. rMS + TTX	-4.571	No	ns	0.34	B-C		sham + TTX vs. rMS + TTX	6.714	No	ns	0.09	B-C
Test details	Mean rank 1	Mean rank 2	Mean rank diff,	n1	n2		Test details	Mean rank 1	Mean rank 2	Mean rank diff,	n1	n2
sham vs. sham + TTX	5.571	11.43	-5.857	7	7		sham vs. sham + TTX	8.286	15.71	-7.429	7	7
sham + TTX vs. rMS + TTX	11.43	16	-4.571	7	7		sham + TTX vs. rMS + TTX	15.71	9	6.714	7	7

## Sheet: Figure 11C
Cxcl1 mRNA							CXCL1 protein
Kruskal-Wallis test with Dunn's post hoc correction							Kruskal-Wallis test with Dunn's post hoc correction
Number of families	1						Number of families	1
Number of comparisons per family	2						Number of comparisons per family	2
Alpha	0.05						Alpha	0.05
Dunn's multiple comparisons test	Mean rank diff,	Significant?	Summary	Adjusted P Value			Dunn's multiple comparisons test	Mean rank diff,	Significant?	Summary	Adjusted P Value
sham vs. sham + TTX	-6.286	No	ns	0.12	A-B		sham vs. sham + TTX	-4.714	No	ns	0.31	A-B
sham + TTX vs. rMS + TTX	-3.286	No	ns	0.64	B-C		sham + TTX vs. rMS + TTX	4.286	No	ns	0.39	B-C
Test details	Mean rank 1	Mean rank 2	Mean rank diff,	n1	n2		Test details	Mean rank 1	Mean rank 2	Mean rank diff,	n1	n2
sham vs. sham + TTX	5.714	12	-6.286	7	7		sham vs. sham + TTX	9.286	14	-4.714	7	7
sham + TTX vs. rMS + TTX	12	15.29	-3.286	7	7		sham + TTX vs. rMS + TTX	14	9.714	4.286	7	7
